# Supplementary material for: Association of the Composite Dietary Antioxidant Index and Consumption Time with NAFLD: The U.S. National Health and Nutrition Examination Survey, 2017–2020
Source: Nutrients. 2024 Oct 20;16(20):3556. doi: 10.3390/nu16203556 (PMC11514589; doi:10.3390/nu16203556)
Supplement: Supplementary file 1 [file nutrients-16-03556-s001.zip]

Archive with 1 entries (1 files):
- nutrients-3252346-supplementary.pdf
